# Supplementary material for: Pharmacovariome scanning using whole pharmacogene resequencing coupled with deep computational analysis and machine learning for clinical pharmacogenomics
Source: Hum Genomics. 2023 Jul 14;17:62. doi: 10.1186/s40246-023-00508-1 (PMC10347842; doi:10.1186/s40246-023-00508-1)
Supplement: Supplementary file 3 — Additional file 3. Associated important variants with each cross-validation approach in machine learning model. [file 40246_2023_508_MOESM3_ESM.xlsx]

## Sheet: Supplementary3
Overall from internal cross validation
rs1800692.1.1 0.529728543153616
rs5744165.0.1 0.408746104874166
rs2228001.0.1 0.386662528957802
rs4454083.0.1 0.359742470496156
rs3087803.0.1 0.347773066582472
rs17269397.0.1 0.335228371544551
rs2454727.0.1 0.313679553510161
rs2289247.0.1 0.308303547103256
rs1130409.1.1 0.297082942199216
rs901553.1.1 0.274707603298661
rs412777.0.1 0.266961143592735
rs352140.0.1 0.2597492313914
rs10615.0.1 0.257477413162909
rs881711.1.1 0.247863711626065
rs2266780.0.1 0.246296024482092
rs3205166.1.1 0.24539434036257
rs2304795.1.1.1 0.239234482133411
rs2227310.0.1 0.238572182871
rs9671369.1.1 0.238440828473264
rs12722013.0.1 0.23232829898594
rs9648691.0.1 0.231357094146116
rs56017170.0.1 0.229867078905603
rs8176234.0.1.1 0.222847738593703
rs6084.0.1 0.22205117902271
rs2809244.1.1 0.219946219119019
rs40401.0.1 0.20879170691093
rs10425150.1.1 0.203404982070831
rs12683634.0.1 0.201644463774605
rs12876018.0.1 0.195953645119143
rs77237106.0.1 0.192263013000072
rs707958.0.1.1 0.190228375914707
rs11812166.1.1 0.188163567567261
rs3751323.0.1 0.181854805025301
rs55674402.0.1 0.181708392844511
rs1805247.0.1 0.181391343776393
rs2010706.1.1 0.1783052517618
rs6092.0.1 0.173953159864863
rs8373.0.1 0.173760878505324
rs1042034.1.1 0.172053535851663
rs62043855.0.1 0.171282428869907
rs2566514.0.1 0.169873624790603
rs17879746.1.1 0.167796780574362
rs4667002.1.1 0.167611517659127
rs2228006.0.1 0.167330258712204
rs2273024.0.1 0.166876609863277
rs8070179.0.1 0.161911608522616
rs111499627.0.1 0.16020702429527
rs6919947.0.1 0.157940182876406
rs55633437.0.1 0.156527493620028
rs3208827.0.1 0.15421546563612
rs228406.0.1 0.15241426598098
rs1136703.0.1 0.151197926164426
rs1800692.0.1 0.14932395578025
rs1761445.0.1 0.148596734963533
rs6443930.0.1 0.147911478327015
rs9350.0.1 0.147893350684702
rs11571145.0.1 0.146720966591483
rs881711.0.1 0.145534086632322
rs113063571.0.1 0.14185365955083
rs2230805.1.1 0.139537405631431
rs228406.1.1 0.137431122868668
rs12118034.0.1 0.136436967997163
rs1047735.0.1 0.135740027913088
rs2307424.0.1 0.135715748416992
rs3813342.0.1 0.133243556591798
rs11556505.0.1 0.133191116314027
rs1130409.0.1 0.133185938032593
rs228953.0.1 0.132674980370507
rs11068428.0.1.1 0.130575624014648
rs75769070.0.1 0.130540656683072
rs1989779.0.1 0.127525969124577
rs12573787.0.1 0.12742648673723
rs9277351.0.1 0.127388986077571
rs7212284.0.1 0.126574527686008
rs10733649.1.1 0.125228950464028
rs1064796.0.1 0.124655819418217
rs540686743.0.1 0.124139540904672
rs41284843.0.1 0.124086661179809
rs17849443.0.1 0.121101106949992
rs10055840.0.1 0.120819935290419
rs5820483.0.1 0.119463928796906
rs9890046.0.1 0.118672923966308
rs6966154.0.1 0.117499145517741
rs2301641.0.1 0.117107906546913
rs4794136.0.1 0.117087249459049
rs12940378.0.1 0.116568234142767
rs1059489.0.1 0.115504490598587
rs11939575.0.1 0.115189332812397
rs768883657.0.1 0.114079924768887
rs2230204.0.1 0.113497466750083
rs35759833.0.1 0.113299475143593
rs41270472.0.1 0.112754513963842
rs2306862.0.1 0.112653385340545
rs117793104.0.1 0.112521722322709
rs683369.0.1 0.112403016490038
rs56081734.0.1 0.111782138347014
rs3822214.0.1 0.108400129659612
rs6115.0.1.1 0.107481567847357
rs7144273.1.1 0.105737464048005
rs8192440.1.1 0.10475277441599
rs400037.0.1 0.104291145481566
rs179008.1.1 0.103266339095614
rs17561.0.1 0.102218250402523
rs55843714.1.1 0.10077143979644
rs2275622.0.1 0.0975326268911569
rs3733542.0.1 0.0969835059888679
rs34116584.0.1 0.0967613994394482
rs11729794.1.1 0.0963693745353188
rs1131857.0.1 0.0962605649840656
rs34745339.0.1 0.0955481845796686
rs17501837.1.1 0.0954720234165578
rs2013162.0.1 0.0948676434676435
rs2227309.0.1 0.0946265444302604
rs2274224.0.1 0.0945808846636733
rs6256.0.1 0.09239139589042
chr6.32664979.T.C.0.1 0.0921795930457123
rs9648691.1.1 0.0914964617254091
rs35900662.1.1 0.0911430440090264
rs1130609.0.1 0.0900216879894299
rs80330773.0.1.1 0.089858538862294
rs56001051.0.1 0.0897914462255612
rs3873352.0.1 0.0891433897711472
rs55843714.0.1 0.0880619176948192
rs1443548.0.1 0.0879976226387991
rs773489989.0.1 0.0876988890212385
rs2960306.0.1 0.0875021011668071
rs8176269.0.1 0.086186841252817
rs12476147.1.1 0.0859002673499385
rs34293035.0.1 0.0847381691855005
rs9306160.0.1 0.0844806616006017
rs556442.1.1 0.0838233722102324
rs13188991.0.1 0.0817749948470638
rs2280489.0.1 0.0813320321620618
rs4142867.0.1 0.0802021939472866
rs231954.1.1 0.0801076487166271
rs2291289.0.1 0.0800837636153517
rs1047286.0.1 0.0798079139376052
rs11580409.1.1 0.078834964645491
rs79606458.0.1 0.0785537531960383
rs10420685.0.1 0.0772570519929111
rs11553441.0.1 0.0756316013192174
rs1800936.0.1 0.0753341303606481
rs1130609.1.1 0.0743004220417264
rs918272.1.1 0.0726337088958966
rs10490924.0.1 0.0725149444586314
rs199697520.0.1 0.0719848190196656
rs2277277.0.1 0.0712512026201681
rs4984636.1.1 0.0710650548030026
rs2372536.1.1 0.069886199262908
rs683369.1.1 0.0694426167399852
rs34985812.0.1 0.0682551510441268
rs3869579.0.1 0.0668936994211858
rs555895.0.1 0.0653168471208319
rs552282.0.1 0.0635950513195095
rs2569538.1.1 0.0616765682202215
rs4905318.1.1 0.0612726238673607
rs157581.0.1 0.0612015936777062
rs73183587.0.1 0.0600925555696454
rs12723334.1.1 0.0597228901868947
rs12208357.0.1 0.05889091795902
rs7851696.0.1 0.0569625734647255
rs1023252.0.1 0.0544360348577459
rs2899365.0.1 0.0540169575522517
rs2297595.0.1 0.0536461074061074
rs5956583.0.1 0.0518668543427676
rs12440230.0.1 0.0490575960476134
rs3212986.0.1 0.0469505977682448
rs4793193.0.1 0.046160459689133
rs3915951.0.1 0.0455472844945216
rs2032349.0.1 0.0455457119651651
rs4642.0.1 0.0452545278251161
rs4634.0.1 0.0430674567262802
rs2280490.0.1 0.0409645748987854
rs2303926.1.1 0.0396826006574893
rs17611.1.1 0.019690978195113
#########################################################
Overall from external cross validation
rs2289247.0.1 1.46821963156591
rs2228001.0.1 0.795478952954882
rs4454083.0.1 0.694913342681801
rs11177.0.1 0.68464365787401
rs12683634.0.1 0.646613314116117
rs12876018.0.1 0.64410614853836
rs4667002.1.1 0.635444768013865
rs45597632.1.1 0.523732881531424
rs2285781.0.1 0.505381728545084
rs4426527.0.1 0.468345158779995
rs35698882.0.1 0.46510255127343
rs55674402.0.1 0.418468591480919
rs79463888.0.1 0.371861372054212
rs2488429.1.1 0.363513496141241
rs1137100.0.1 0.35310535475712
rs3780574.0.1 0.352551227821545
rs12477430.1.1 0.345563480475888
rs4905318.1.1 0.340523755860844
rs7550938.0.1 0.338997493817228
rs2032349.0.1 0.335183247514524
rs17269397.0.1 0.327118954833783
rs9344.0.1 0.317181140956535
rs12476147.1.1 0.316123117926836
rs368178421.0.1 0.315678735455379
rs2301641.0.1 0.305634896434179
rs11552145.0.1 0.283163267635254
rs9277351.0.1 0.278909888609059
rs2981482.0.1 0.273678879417671
rs8176196.0.1 0.263945729537358
rs362287.1.1 0.261357318854266
rs2227309.0.1 0.260142756134471
chr5.177093286.G.C.0.1 0.255691494734669
rs11729794.1.1 0.249769376191662
rs2495482.1.1 0.245093416305797
rs75769070.0.1 0.24459233211114
rs1135172.0.1 0.243601448442156
rs707953.0.1.1 0.239732202891977
rs41284843.0.1 0.23197742201124
rs13091636.1.1 0.231167161380996
rs113063571.0.1 0.213072382913413
rs11555566.0.1 0.205347829294647
rs2280489.0.1 0.198737011073979
rs2230706.0.1 0.192638864638342
rs312462.0.1 0.19181073895728
rs2230199.0.1 0.17751902332525
rs12263200.1.1 0.168152650842859
rs12876018.1.1 0.165070578193277
rs557881.1.1 0.132608998578772
rs3739722.0.1 0.13159346396386
rs3813342.0.1 0.121601006360069
rs310791.0.1 0.119112267530784
rs80330773.0.1.1 0.116587680817385
rs17855830.1.1 0.0983017020869834
rs1049748.0.1 0.0802467643467644
rs8018462.1.1 0.0765105869019182
rs2272375.1.1 0.0751956154200117
rs7429.0.1 0.074886320215732
rs72664282.0.1 0.0732889961655879
rs6923761.1.1 0.0506821548821549
rs368178421.0.1 0.315678735455379
